# Supplementary material for: Combination of GC-MS Molecular Networking and Larvicidal Effect against Aedes aegypti for the Discovery of Bioactive Substances in Commercial Essential Oils
Source: Molecules. 2022 Feb 28;27(5):1588. doi: 10.3390/molecules27051588 (PMC8912102; doi:10.3390/molecules27051588)
Supplement: Supplementary file 1 [file molecules-27-01588-s001.zip]

Archive with 1 entries (1 files):
- molecules-1591822-supplementary.pdf
